# Supplementary material for: RhoGAP19D inhibits Cdc42 laterally to control epithelial cell shape and prevent invasion
Source: J Cell Biol. 2021 Mar 1;220(4):e202009116. doi: 10.1083/jcb.202009116 (PMC7927664; doi:10.1083/jcb.202009116)
Supplement: Table S1 — lists CRISPR-mediated mutations in candidate Cdc42 GAPs. [file JCB_202009116_TableS1.xlsx]

## Sheet: Sheet1
		Gene	Expression	Viability	Mutation	Predicted protein
		RhoGAP19D	moderate	semi-lethal	1) 5 nt deletion and 4 nt insertion	436 aa, missing GAP domain
					2) 7 nt deletion	448 aa, missing GAP domain
					3) 13 nt deletion	446 aa, missing GAP domain
		RhoGAP68F	high	viable	4 nt deletion	149 aa, missing all protein domains
		CdGAPr	moderate	semi-lethal	5 nt deletion and 6 nt insertion	158 aa, missing all protein domain
		RhoGAP92B	moderately high	lethal	2 nt deletion	329 aa, missing GAP domain
		RacGAP84C	extremely low	viable	35 nt deletion	79 aa, missing all protein domains
		Conu	moderately high	viable	4 nt deletion and 11 nt insertion	98 aa, missing all protein domains
		RhoGAP93B	moderate	viable	5 nt deletion and 6 nt insertion	53 aa, missing all protein domains
